# Supplementary material for: Fungal Hyphosphere Microbiomes Are Distinct from Surrounding Substrates and Show Consistent Association Patterns
Source: Microbiol Spectr. 2023 Mar 20;11(2):e04708-22. doi: 10.1128/spectrum.04708-22 (PMC10100729; doi:10.1128/spectrum.04708-22)
Supplement: Supplemental file 2 — Table S2. Download spectrum.04708-22-s0002.xlsx, XLSX file, 0.01 MB [file spectrum.04708-22-s0002.xlsx]

## Sheet: Sheet1
#OTU ID	Presence in L. gentianeus samples	% Sequence	% Sequence at the Genus level	Domain	Phylum	Class	Order	Family	Genus	Species	Core Taxon
87f43370f6d763bd3d9544227a03b65b	3	0.00647001	0.0140917	Bacteria	Actinobacteriota	Actinobacteria	Streptomycetales	Streptomycetaceae	Streptomyces	Streptomyces xinghaiensis	Streptomyces (cf. xinghaiensis)
9861735d2fcc99434c938d668b7783d2	3	0.00762169		Bacteria	Actinobacteriota	Actinobacteria	Streptomycetales	Streptomycetaceae	Streptomyces	Streptomyces xinghaiensis	Streptomyces (cf. xinghaiensis)
11b038a022895d55946e14a12a98d469	3	0.000387986	0.00410375	Bacteria	Planctomycetota	Planctomycetes	Pirellulales	Pirellulaceae	Pir4 lineage	metagenome	Pirellulaceae_Pir4
5094ce98103b5ace47d495feafb3cbdb	3	0.000450861		Bacteria	Planctomycetota	Planctomycetes	Pirellulales	Pirellulaceae	Pir4 lineage	unidentified bacterium	Pirellulaceae_Pir4
82d4c6b354339ae622f90ec39a973bc0	3	0.000400254		Bacteria	Planctomycetota	Planctomycetes	Pirellulales	Pirellulaceae	Pir4 lineage	metagenome	Pirellulaceae_Pir4
9bfe6f7627b89d2152db7a9609df07e8	3	0.000341979		Bacteria	Planctomycetota	Planctomycetes	Pirellulales	Pirellulaceae	Pir4 lineage	metagenome	Pirellulaceae_Pir4
a38c9a60d7802f49a8896bf95d9a9aa8	3	0.00109495		Bacteria	Planctomycetota	Planctomycetes	Pirellulales	Pirellulaceae	Pir4 lineage	unidentified bacterium	Pirellulaceae_Pir4
ad7b74e0b00f589089c632916388696c	3	0.000973798		Bacteria	Planctomycetota	Planctomycetes	Pirellulales	Pirellulaceae	Pir4 lineage	unidentified bacterium	Pirellulaceae_Pir4
ffc5b3df5cb68498daa5b948209d206c	3	0.000453928		Bacteria	Planctomycetota	Planctomycetes	Pirellulales	Pirellulaceae	Pir4 lineage	metagenome	Pirellulaceae_Pir4
3516770e1a183977055d7b5bbbcacca6	3	0.000875651	0.00134645	Bacteria	Proteobacteria	Gammaproteobacteria	Pseudomonadales	Moraxellaceae	Acinetobacter	Acinetobacter johnsonii	Acinetobacter (cf. johnsonii)
779fb71248d42f528b30d0819772f4ae	3	0.000470797		Bacteria	Proteobacteria	Gammaproteobacteria	Pseudomonadales	Moraxellaceae	Acinetobacter	Acinetobacter johnsonii	Acinetobacter (cf. johnsonii)
a7dc05385b66535d96b8bf2406d4e1e2	3	0.00130198	0.00130198	Bacteria	Proteobacteria	Gammaproteobacteria	Burkholderiales	Burkholderiaceae	Burkholderia-Caballeronia-Paraburkholderia	Burkholderia glumae	Burkholderia (cf. glumae)
55ef132c610679e764b9c96ebae509b4	3	0.000552074	0.00117929	Bacteria	Proteobacteria	Gammaproteobacteria	Burkholderiales	Burkholderiaceae	Cupriavidus	unidentified bacterium	Cupriavidus
e6ac7817c68e78354c8185c1725395ef	3	0.000627218		Bacteria	Proteobacteria	Gammaproteobacteria	Burkholderiales	Burkholderiaceae	Cupriavidus	unidentified bacterium	Cupriavidus
fe9db2c50f79bb5619e787cbca4b6abf	3	0.000348114	0.000348114	Bacteria	Firmicutes	Bacilli	Paenibacillales	Paenibacillaceae	Paenibacillus	unidentified bacterium	Paenibacillus
Supplementary Table 2. Core taxa of L. gentianeus mats determined by the presence of taxa that occur in 50% or more of the samples. The % Sequence is determined by the taxon's total presence (collapsed to the genus level) within L. gentianeus samples compared to the sequences of all bacterial taxa across the dataset.
