# Supplementary material for: Fungal Hyphosphere Microbiomes Are Distinct from Surrounding Substrates and Show Consistent Association Patterns
Source: Microbiol Spectr. 2023 Mar 20;11(2):e04708-22. doi: 10.1128/spectrum.04708-22 (PMC10100729; doi:10.1128/spectrum.04708-22)
Supplement: Supplemental file 3 — Table S3. Download spectrum.04708-22-s0003.xlsx, XLSX file, 0.01 MB [file spectrum.04708-22-s0003.xlsx]

## Sheet: Sheet1
#OTU ID	Presence in L. gentianeus samples	% Sequence	% Sequence at the Genus level	Domain	Phylum	Class	Order	Isosphaeraceae	Genus	Species	Core Taxon
07b3cf0d1dff405b36bbd5a110bf04d6	5	0.001943	0.012802	Bacteria	Planctomycetota	Planctomycetes	Pirellulales	Pirellulaceae	uncultured bacterium	unidentified bacterium	Pirellulaceae
0c641a526201c1c9b096bdfcf76b6dea	4	0.00078824		Bacteria	Planctomycetota	Planctomycetes	Pirellulales	Pirellulaceae	uncultured bacterium	unidentified bacterium	Pirellulaceae
2a1a30abd98bdfe0c6542006edd82d99	4	0.000817377		Bacteria	Planctomycetota	Planctomycetes	Pirellulales	Pirellulaceae	uncultured bacterium	unidentified bacterium	Pirellulaceae
3616c29757e610e6d7ad783b0432c84e	5	0.000754502		Bacteria	Planctomycetota	Planctomycetes	Pirellulales	Pirellulaceae	uncultured bacterium	unidentified bacterium	Pirellulaceae
6f15bcafbb0a29a692d8cbe66128ea44	5	0.000361915		Bacteria	Planctomycetota	Planctomycetes	Pirellulales	Pirellulaceae	uncultured bacterium	unidentified bacterium	Pirellulaceae
75ce4778eb1f92a24fb53b427f1e3509	4	0.000331245		Bacteria	Planctomycetota	Planctomycetes	Pirellulales	Pirellulaceae	uncultured bacterium	unidentified bacterium	Pirellulaceae
79710b725550a74e61f2d5f2efeb5601	3	0.000697761		Bacteria	Planctomycetota	Planctomycetes	Pirellulales	Pirellulaceae	uncultured bacterium	unidentified bacterium	Pirellulaceae
954ef9543a88ebd4dcaa2b7e9f714ed2	4	0.000576611		Bacteria	Planctomycetota	Planctomycetes	Pirellulales	Pirellulaceae	uncultured bacterium	unidentified bacterium	Pirellulaceae
aa28f559de21f6c354891bce76be9ac4	4	0.0022037		Bacteria	Planctomycetota	Planctomycetes	Pirellulales	Pirellulaceae	uncultured bacterium	unidentified bacterium	Pirellulaceae
e0d67f2825d3b57f22780e93c812f1db	4	0.00243526		Bacteria	Planctomycetota	Planctomycetes	Pirellulales	Pirellulaceae	uncultured bacterium	unidentified bacterium	Pirellulaceae
e520a0ed5414124d2d7d066f86971836	4	0.00026837		Bacteria	Planctomycetota	Planctomycetes	Pirellulales	Pirellulaceae	uncultured bacterium	unidentified bacterium	Pirellulaceae
f578a717621c83bae8c60847d926e0a0	4	0.00162402		Bacteria	Planctomycetota	Planctomycetes	Pirellulales	Pirellulaceae	uncultured bacterium	unidentified bacterium	Pirellulaceae
10fca30d90791b9057f0b0649cb9c488	3	0.000532138	0.00356088	Bacteria	Planctomycetota	Planctomycetes	Pirellulales	Pirellulaceae	Pir4 lineage	metagenome	Pirellulaceae_Pir4
11b038a022895d55946e14a12a98d469	3	0.000386452		Bacteria	Planctomycetota	Planctomycetes	Pirellulales	Pirellulaceae	Pir4 lineage	metagenome	Pirellulaceae_Pir4
69935cb79fa24f54eafde49a4e784203	4	0.000662489		Bacteria	Planctomycetota	Planctomycetes	Pirellulales	Pirellulaceae	Pir4 lineage	unidentified bacterium	Pirellulaceae_Pir4
82d4c6b354339ae622f90ec39a973bc0	3	0.000435525		Bacteria	Planctomycetota	Planctomycetes	Pirellulales	Pirellulaceae	Pir4 lineage	metagenome	Pirellulaceae_Pir4
93b536824c5dcb7812eafa7bd9fd0d2c	3	0.000542873		Bacteria	Planctomycetota	Planctomycetes	Pirellulales	Pirellulaceae	Pir4 lineage	metagenome	Pirellulaceae_Pir4
9bfe6f7627b89d2152db7a9609df07e8	3	0.000237699		Bacteria	Planctomycetota	Planctomycetes	Pirellulales	Pirellulaceae	Pir4 lineage	metagenome	Pirellulaceae_Pir4
ef9c4013c82286748c496f34a77e0b7a	3	0.000530605		Bacteria	Planctomycetota	Planctomycetes	Pirellulales	Pirellulaceae	Pir4 lineage	metagenome	Pirellulaceae_Pir4
ffc5b3df5cb68498daa5b948209d206c	3	0.000233098		Bacteria	Planctomycetota	Planctomycetes	Pirellulales	Pirellulaceae	Pir4 lineage	metagenome	Pirellulaceae_Pir4
e7dfe94f312aef81fd275f6675088e85	3	0.00103514	0.00207488	Bacteria	Verrucomicrobiota	Verrucomicrobiae	Opitutales	Opitutaceae	Lacunisphaera	unidentified bacterium	Lacunisphaera
fc90510d9f95cbc48d59a399f165faa2	3	0.00103974		Bacteria	Verrucomicrobiota	Verrucomicrobiae	Opitutales	Opitutaceae	Lacunisphaera	unidentified bacterium	Lacunisphaera
406b0cbcf8560e327674243006eafe2d	4	0.000726898	0.00149827	Bacteria	Planctomycetota	Planctomycetes	Isosphaerales	Isosphaeraceae		unidentified bacterium	Isosphaeraceae
f8da6a0ad504732eb9be913d10a16b37	4	0.000771371		Bacteria	Planctomycetota	Planctomycetes	Isosphaerales	Isosphaeraceae		unidentified bacterium	Isosphaeraceae
279b1f61092a2d8051612adbcf104b15	3	0.000660956	0.00133571	Bacteria	Proteobacteria	Gammaproteobacteria	Burkholderiales	Nitrosomonadaceae	IS-44	unidentified bacterium	Nitrosomonadaceae
f72796eb0070eb7fb73574c85631c8aa	3	0.000674758		Bacteria	Proteobacteria	Gammaproteobacteria	Burkholderiales	Nitrosomonadaceae	IS-44	unidentified bacterium	Nitrosomonadaceae
55ef132c610679e764b9c96ebae509b4	3	0.000496867	0.000984533	Bacteria	Proteobacteria	Gammaproteobacteria	Burkholderiales	Burkholderiaceae	Cupriavidus	unidentified bacterium	Cupriavidus
e6ac7817c68e78354c8185c1725395ef	3	0.000487666		Bacteria	Proteobacteria	Gammaproteobacteria	Burkholderiales	Burkholderiaceae	Cupriavidus	unidentified bacterium	Cupriavidus
3516770e1a183977055d7b5bbbcacca6	3	0.000349647	0.000710029	Bacteria	Proteobacteria	Gammaproteobacteria	Pseudomonadales	Moraxellaceae	Acinetobacter	Acinetobacter johnsonii	Acinetobacter (cf. johnsonii)
779fb71248d42f528b30d0819772f4ae	4	0.000360382		Bacteria	Proteobacteria	Gammaproteobacteria	Pseudomonadales	Moraxellaceae	Acinetobacter	Acinetobacter johnsonii	Acinetobacter (cf. johnsonii)
05430524f6339c6815c70c15b50314c4	5	0.000694694	0.000694694	Bacteria	Proteobacteria	Alphaproteobacteria	Rhizobiales	Xanthobacteraceae	Afipia	unidentified bacterium	Afipia
a7dc05385b66535d96b8bf2406d4e1e2	4	0.000616483	0.000616483	Bacteria	Proteobacteria	Gammaproteobacteria	Burkholderiales	Burkholderiaceae	Burkholderia-Caballeronia-Paraburkholderia	Burkholderia glumae	Burkholderia (cf. glumae)
fe9db2c50f79bb5619e787cbca4b6abf	3	0.000570477	0.000570477	Bacteria	Firmicutes	Bacilli	Paenibacillales	Paenibacillaceae	Paenibacillus	unidentified bacterium	Paenibacillus
c5762ef74598ec683e5e846be44cfffe	3	0.000418656	0.000418656	Bacteria	Proteobacteria	Gammaproteobacteria	Burkholderiales	Alcaligenaceae	Achromobacter	unidentified bacterium	Achromobacter
7835f85e4eb257686dbecf16a3025fd4	3	0.000340446	0.000340446	Bacteria	Proteobacteria	Gammaproteobacteria	Gammaproteobacteria_Incertae_Sedis	Unknown_Family	Acidibacter	unidentified bacterium	Acidibacter
Supplementary Table 3. Core taxa of L. albissumus mats determined by the presence of taxa that occur in 50% or more of the samples. The % Sequence is determined by the taxon's total presence (collapsed to the genus level) within L. albissimus samples compared to the sequences of all bacterial taxa across the dataset.
