# Supplementary material for: Fungal Hyphosphere Microbiomes Are Distinct from Surrounding Substrates and Show Consistent Association Patterns
Source: Microbiol Spectr. 2023 Mar 20;11(2):e04708-22. doi: 10.1128/spectrum.04708-22 (PMC10100729; doi:10.1128/spectrum.04708-22)
Supplement: Supplemental file 4 — Table S4. Download spectrum.04708-22-s0004.xlsx, XLSX file, 0.01 MB [file spectrum.04708-22-s0004.xlsx]

## Sheet: Sheet1
#OTU ID	L. gentianeus samples containing this taxon	L. albissimus samples containing this taxon	% Sequence	% Sequence at the Genus level	Domain	Phylum	Class	Order	Family	Genus	Species	Core Taxon
11b038a022895d55946e14a12a98d469	3	3	0.000774438	0.00287692	Bacteria	Planctomycetota	Planctomycetes	Pirellulales	Pirellulaceae	Pir4 lineage	metagenome	Pirellulaceae_Pir4
82d4c6b354339ae622f90ec39a973bc0	3	3	0.000835779		Bacteria	Planctomycetota	Planctomycetes	Pirellulales	Pirellulaceae	Pir4 lineage	metagenome	Pirellulaceae_Pir4
9bfe6f7627b89d2152db7a9609df07e8	3	3	0.000579678		Bacteria	Planctomycetota	Planctomycetes	Pirellulales	Pirellulaceae	Pir4 lineage	metagenome	Pirellulaceae_Pir4
ffc5b3df5cb68498daa5b948209d206c	3	3	0.000687026		Bacteria	Planctomycetota	Planctomycetes	Pirellulales	Pirellulaceae	Pir4 lineage	metagenome	Pirellulaceae_Pir4
55ef132c610679e764b9c96ebae509b4	3	3	0.00104894	0.00216383	Bacteria	Proteobacteria	Gammaproteobacteria	Burkholderiales	Burkholderiaceae	Cupriavidus	unidentified bacterium	Cupriavidus
e6ac7817c68e78354c8185c1725395ef	3	3	0.00111488		Bacteria	Proteobacteria	Gammaproteobacteria	Burkholderiales	Burkholderiaceae	Cupriavidus	unidentified bacterium	Cupriavidus
3516770e1a183977055d7b5bbbcacca6	3	3	0.0012253	0.00205648	Bacteria	Proteobacteria	Gammaproteobacteria	Pseudomonadales	Moraxellaceae	Acinetobacter	Acinetobacter johnsonii	Acinetobacter (aff. johnsonii)
779fb71248d42f528b30d0819772f4ae	3	4	0.000831179		Bacteria	Proteobacteria	Gammaproteobacteria	Pseudomonadales	Moraxellaceae	Acinetobacter	Acinetobacter johnsonii	Acinetobacter (aff. johnsonii)
a7dc05385b66535d96b8bf2406d4e1e2	3	4	0.00191846	0.00191846	Bacteria	Proteobacteria	Gammaproteobacteria	Burkholderiales	Burkholderiaceae	Burkholderia-Caballeronia-Paraburkholderia	Burkholderia glumae	Burkholderia (aff. glumae)
fe9db2c50f79bb5619e787cbca4b6abf	3	3	0.00091859	0.00091859	Bacteria	Firmicutes	Bacilli	Paenibacillales	Paenibacillaceae	Paenibacillus	uncultured bacterium	Paenibacillus
Supplementary Table 4. Core taxa that overal between L. gentianeus and L. albissumus mats determined by the presence of taxa that occur in 50% or more of the samples. The % Sequence is determined by the taxon's total presence (collapsed to the genus level) across both host species compared to the sequences of all bacterial taxa across the dataset.
